# Supplementary material for: A ligand discovery toolbox for the WWE domain family of human E3 ligases
Source: Commun Biol. 2024 Jul 24;7:901. doi: 10.1038/s42003-024-06584-w (PMC11269756; doi:10.1038/s42003-024-06584-w)
Supplement: Supplementary file 3 — Supplementary Data [file 42003_2024_6584_MOESM3_ESM.xlsx]

## Sheet: Fig. 2, 
	HUWE1 - PAR11 direct binding
	Raw data					Normalized data
Protein (µM)	Replicate1 average	Replicate2 average	Replicate3 average		Protein (µM)	Replicate1	Replicate2	Replicate3
0	0	0	0		0	0	0	0
0.004883	10.3	4.3	2		0.004883	5.91954	2.40627	1.16959
0.009766	13.7	10.7	9.67		0.009766	7.87356	5.98769	5.65497
0.019531	13.3	15.3	14.33		0.019531	7.64368	8.56184	8.38012
0.039063	30.3	25.3	35		0.039063	17.4138	14.1578	20.4678
0.078125	60.3	56	61		0.078125	34.6552	31.3374	35.6725
0.15625	91.3	94.3	99		0.15625	52.4713	52.77	57.8947
0.3125	123.7	123	118		0.3125	71.092	68.8304	69.0058
0.625	141.3	143.7	133.5		0.625	81.2069	80.4141	78.0702
1.25	155.2	156.3	156.67		1.25	89.1954	87.465	91.6199
2.5	165	171	160		2.5	94.8276	95.6911	93.5673
5	174	178.7	171		5	100	100	100
	Each data point in the replicate is an average of 3 technical repeats
	HUWE1 - PAR11 displacement by unlabeled PAR11
Raw data				Normalized data
Unlabeled PAR11 (µM)	Replicate1 average	Replicate2 average		Unlabeled PAR11 (µM)	Replicate1	Replicate2
0	0	0		0	0	0
0.009766	82	84.3		0.009766	100	100
0.019531	82	84		0.019531	796.117	1953.49
0.039063	81	83.7		0.039063	786.408	1946.51
0.078125	80.7	80.3		0.078125	783.495	1867.44
0.15625	71.7	77		0.15625	696.117	1790.7
0.3125	63	63.3		0.3125	611.65	1472.09
0.625	42.7	51		0.625	414.563	1186.05
1.25	29.3	35		1.25	284.466	813.953
2.5	17.7	26		2.5	171.845	604.651
5	11.7	17.7		5	113.592	411.628
10	8	10		10	77.6699	232.558
	Each data point in the replicate is an average of 3 technical repeats
		RNF146 - PAR11 direct binding
	Raw data					Normalized data
Protein (µM)	Replicate1 average	Replicate2 average	Replicate3 average		Protein (µM)	Replicate1	Replicate2	Replicate3
0	0	0	0		0	0	0	0
0.000488	10.33	7.7	12		0.000488	5.93678	4.3089	7.01754
0.000977	15.33	14.3	13		0.000977	8.81034	8.00224	7.60234
0.001953	23.67	27	30.33		0.001953	13.6034	15.1091	17.7368
0.003906	48	53	49.67		0.003906	27.5862	29.6586	29.0468
0.007813	86.33	100	99		0.007813	49.6149	55.9597	57.8947
0.015625	146.67	153.7	150.33		0.015625	84.2931	86.0101	87.9123
0.03125	177.33	174.7	176.33		0.03125	101.914	97.7616	103.117
0.0625	190.33	189.3	192		0.0625	109.385	105.932	112.281
0.125	197	196.7	195		0.125	113.218	110.073	114.035
0.25	199.33	200	203.67		0.25	114.557	111.919	119.105
0.5	203.33	202	201.67		0.5	100	100	100
	Each data point in the replicate is an average of 3 technical repeats
		TRIP12 - PAR11 direct binding
	Raw data					Normalized data
Protein (µM)	Replicate1 average	Replicate2 average	Replicate3 average		Protein (µM)	Replicate1	Replicate2	Replicate3
0	0	0	0		0	0	0	0
0.15625	9	2	9		0.15625	5.17241	1.11919	5.26316
0.3125	11	6.67	10		0.3125	6.32184	3.73251	5.84795
0.625	14	9.33	11.67		0.625	8.04598	5.22104	6.82456
1.25	17.3	13	21.33		1.25	9.94253	7.27476	12.4737
2.5	36	26.33	36.33		2.5	20.6897	14.7342	21.2456
5	57.3	49.67	55.67		5	32.931	27.7952	32.5556
10	85.3	78.33	86.67		10	49.023	43.8332	50.6842
20	125	115.33	121.67		20	71.8391	64.5383	71.152
40	162.7	147.33	158.33		40	93.5057	82.4454	92.5906
80	175.3	178.33	178.33		80	100.747	99.7929	104.287
160	181.3	179.67	185.67		160	100	100	100
	Each data point in the replicate is an average of 3 technical repeats
		DTX1 - PAR11 direct binding
	Raw data					Normalized data
Protein (µM)	Replicate1 average	Replicate2 average	Replicate3 average		Protein (µM)	Replicate1	Replicate2	Replicate3
0	0	0	0		0	0	0	0
0.009766	7.7	6	2.67		0.009766	4.42529	3.35758	1.5614
0.019531	11	14.33	8		0.019531	6.32184	8.01903	4.67836
0.039063	19.7	19	18.67		0.039063	11.3218	10.6323	10.9181
0.078125	39.7	28.33	37.33		0.078125	22.8161	15.8534	21.8304
0.15625	63.3	63	65.33		0.15625	36.3793	35.2546	38.2047
0.3125	103.7	108.33	105.33		0.3125	59.5977	60.6212	61.5965
0.625	149.3	150.67	152.33		0.625	85.8046	84.3145	89.0819
1.25	189	184.67	187.67		1.25	108.621	103.341	109.749
2.5	205.7	205.33	204.67		2.5	118.218	114.902	119.69
5	213.3	209.33	219.67		5	122.586	117.14	128.462
10	214	219.67	218.33		10	100	100	100
	Each data point in the replicate is an average of 3 technical repeats
	DTX2 - PAR11 direct binding
Raw data			Normalized data
Protein (µM)	Replicate1 average		Protein (µM)	Replicate1
0	0		0	0
0.15625	3.3		0.15625	1.89655
0.3125	4.3		0.3125	2.47126
0.625	6		0.625	3.44828
1.25	10.3		1.25	5.91954
2.5	19		2.5	10.9195
5	32.3		5	18.5632
10	44.7		10	25.6897
20	59		20	33.908
40	66.3		40	38.1034
80	74.7		80	42.931
160	81.7		160	100
	Each data point in the replicate is an average of 3 technical repeats

## Sheet: Fig. S12
HUWE1 wildtype (WT) vs HUWE1 N1674T mutant - PAR11 direct binding
Raw data				Normalized data
Protein (µM)	WT	N1674T		Protein (µM)	WT	N1674T
0	0	0		0	0	0
0.004883	9.3	1.67		0.004883	4.81865	0.88986
0.009766	11.7	10.33		0.009766	6.06218	5.50434
0.019531	15	11		0.019531	7.77202	5.86135
0.039063	25.3	23		0.039063	13.1088	12.2556
0.078125	50.7	40.33		0.078125	26.2694	21.4898
0.15625	88.7	74.33		0.15625	45.9585	39.6068
0.3125	117.3	111.67		0.3125	60.7772	59.5034
0.625	145	142.67		0.625	75.1295	76.0217
1.25	166	157.67		1.25	86.0104	84.0145
2.5	181.3	167.67		2.5	93.9378	89.343
5	193	187.67		5	100	100
	Each data point is an average of 3 technical repeats
